# Supplementary material for: Mesenchymal Stromal Cells Improve Islet β-Cell Functional Survival: Analysis of Extracellular Vesicle-Trafficked Proteins and miRNAs
Source: Cells. 2026 May 28;15(11):992. doi: 10.3390/cells15110992 (PMC13256170; doi:10.3390/cells15110992)
Supplement: Supplementary file 1 [file cells-15-00992-s001.zip]

Archive with 1 entries (1 files):
- cells-4296184-supplementary.pdf
